# Supplementary material for: Long-term dynamics of measles in London: Titrating the impact of wars, the 1918 pandemic, and vaccination
Source: PLoS Comput Biol. 2019 Sep 12;15(9):e1007305. doi: 10.1371/journal.pcbi.1007305 (PMC6742223; doi:10.1371/journal.pcbi.1007305)
Supplement: S2 Data — (CSV) [file pcbi.1007305.s008.csv]

	Date	Cases	Deaths
1	1897-07-17	NA	23
2	1897-07-24	NA	22
3	1897-07-31	NA	29
4	1897-08-07	NA	29
5	1897-08-14	NA	20
6	1897-08-21	NA	26
7	1897-08-28	NA	30
8	1897-09-04	NA	14
9	1897-09-11	NA	15
10	1897-09-18	NA	17
11	1897-09-25	NA	18
12	1897-10-02	NA	28
13	1897-10-09	NA	19
14	1897-10-16	NA	41
15	1897-10-23	NA	48
16	1897-10-30	NA	58
17	1897-11-06	NA	74
18	1897-11-13	NA	78
19	1897-11-20	NA	86
20	1897-11-27	NA	120
21	1897-12-04	NA	108
22	1897-12-11	NA	122
23	1897-12-18	NA	133
24	1897-12-25	NA	112
25	1898-01-01	NA	164
26	1898-01-08	NA	129
27	1898-01-15	NA	134
28	1898-01-22	NA	122
29	1898-01-29	NA	79
30	1898-02-05	NA	80
31	1898-02-12	NA	87
32	1898-02-19	NA	100
33	1898-02-26	NA	106
34	1898-03-05	NA	113
35	1898-03-12	NA	138
36	1898-03-19	NA	133
37	1898-03-26	NA	143
38	1898-04-02	NA	117
39	1898-04-09	NA	108
40	1898-04-16	NA	103
41	1898-04-23	NA	130
42	1898-04-30	NA	107
43	1898-05-07	NA	99
44	1898-05-14	NA	76
45	1898-05-21	NA	82
46	1898-05-28	NA	74
47	1898-06-04	NA	68
48	1898-06-11	NA	74
49	1898-06-18	NA	50
50	1898-06-25	NA	43
51	1898-07-02	NA	48
52	1898-07-09	NA	28
53	1898-07-16	NA	21
54	1898-07-23	NA	21
55	1898-07-30	NA	23
56	1898-08-06	NA	14
57	1898-08-13	NA	31
58	1898-08-20	NA	16
59	1898-08-27	NA	20
60	1898-09-03	NA	11
61	1898-09-10	NA	15
62	1898-09-17	NA	8
63	1898-09-24	NA	12
64	1898-10-01	NA	10
65	1898-10-08	NA	7
66	1898-10-15	NA	9
67	1898-10-22	NA	12
68	1898-10-29	NA	16
69	1898-11-05	NA	23
70	1898-11-12	NA	19
71	1898-11-19	NA	19
72	1898-11-26	NA	26
73	1898-12-03	NA	26
74	1898-12-10	NA	23
75	1898-12-17	NA	31
76	1898-12-24	NA	24
77	1898-12-31	NA	31
78	1899-01-07	NA	25
79	1899-01-14	NA	27
80	1899-01-21	NA	30
81	1899-01-28	NA	21
82	1899-02-04	NA	22
83	1899-02-11	NA	21
84	1899-02-18	NA	27
85	1899-02-25	NA	31
86	1899-03-04	NA	38
87	1899-03-11	NA	38
88	1899-03-18	NA	34
89	1899-03-25	NA	33
90	1899-04-01	NA	37
91	1899-04-08	NA	29
92	1899-04-15	NA	34
93	1899-04-22	NA	51
94	1899-04-29	NA	45
95	1899-05-06	NA	36
96	1899-05-13	NA	49
97	1899-05-20	NA	51
98	1899-05-27	NA	61
99	1899-06-03	NA	67
100	1899-06-10	NA	93
101	1899-06-17	NA	63
102	1899-06-24	NA	45
103	1899-07-01	NA	51
104	1899-07-08	NA	50
105	1899-07-15	NA	48
106	1899-07-22	NA	47
107	1899-07-29	NA	56
108	1899-08-05	NA	60
109	1899-08-12	NA	54
110	1899-08-19	NA	48
111	1899-08-26	NA	53
112	1899-09-02	NA	35
113	1899-09-09	NA	33
114	1899-09-16	NA	57
115	1899-09-23	NA	17
116	1899-09-30	NA	15
117	1899-10-07	NA	20
118	1899-10-14	NA	20
119	1899-10-21	NA	26
120	1899-10-28	NA	34
121	1899-11-04	NA	33
122	1899-11-11	NA	42
123	1899-11-18	NA	29
124	1899-11-25	NA	43
125	1899-12-02	NA	35
126	1899-12-09	NA	59
127	1899-12-16	NA	51
128	1899-12-23	NA	58
129	1899-12-30	NA	64
130	1/6/1900	NA	62
131	1/13/1900	NA	51
132	1/20/1900	NA	45
133	1/27/1900	NA	46
134	2/3/1900	NA	27
135	2/10/1900	NA	33
136	2/17/1900	NA	56
137	2/24/1900	NA	42
138	3/3/1900	NA	41
139	3/10/1900	NA	37
140	3/17/1900	NA	56
141	3/24/1900	NA	50
142	3/31/1900	NA	60
143	4/7/1900	NA	62
144	4/14/1900	NA	59
145	4/21/1900	NA	53
146	4/28/1900	NA	66
147	5/5/1900	NA	71
148	5/12/1900	NA	56
149	5/19/1900	NA	47
150	5/26/1900	NA	56
151	6/2/1900	NA	68
152	6/9/1900	NA	60
153	6/16/1900	NA	64
154	6/23/1900	NA	42
155	6/30/1900	NA	53
156	7/7/1900	NA	34
157	7/14/1900	NA	41
158	7/21/1900	NA	54
159	7/28/1900	NA	29
160	8/4/1900	NA	29
161	8/11/1900	NA	19
162	8/18/1900	NA	20
163	8/25/1900	NA	20
164	9/1/1900	NA	11
165	9/8/1900	NA	22
166	9/15/1900	NA	20
167	9/22/1900	NA	9
168	9/29/1900	NA	13
169	10/6/1900	NA	4
170	10/13/1900	NA	10
171	10/20/1900	NA	8
172	10/27/1900	NA	19
173	11/3/1900	NA	4
174	11/10/1900	NA	11
175	11/17/1900	NA	19
176	11/24/1900	NA	19
177	12/1/1900	NA	33
178	12/8/1900	NA	23
179	12/15/1900	NA	20
180	12/22/1900	NA	26
181	12/29/1900	NA	27
182	1/5/1901	NA	21
183	1/12/1901	NA	33
184	1/19/1901	NA	36
185	1/26/1901	NA	24
186	2/2/1901	NA	23
187	2/9/1901	NA	20
188	2/16/1901	NA	20
189	2/23/1901	NA	36
190	3/2/1901	NA	36
191	3/9/1901	NA	33
192	3/16/1901	NA	35
193	3/23/1901	NA	42
194	3/30/1901	NA	56
195	4/6/1901	NA	38
196	4/13/1901	NA	52
197	4/20/1901	NA	37
198	4/27/1901	NA	50
199	5/4/1901	NA	39
200	5/11/1901	NA	38
201	5/18/1901	NA	33
202	5/25/1901	NA	44
203	6/1/1901	NA	48
204	6/8/1901	NA	35
205	6/15/1901	NA	38
206	6/22/1901	NA	42
207	6/29/1901	NA	51
208	7/6/1901	NA	48
209	7/13/1901	NA	39
210	7/20/1901	NA	45
211	7/27/1901	NA	57
212	8/3/1901	NA	45
213	8/10/1901	NA	40
214	8/17/1901	NA	37
215	8/24/1901	NA	26
216	8/31/1901	NA	40
217	9/7/1901	NA	13
218	9/14/1901	NA	13
219	9/21/1901	NA	19
220	9/28/1901	NA	13
221	10/5/1901	NA	14
222	10/12/1901	NA	14
223	10/19/1901	NA	22
224	10/26/1901	NA	21
225	11/2/1901	NA	24
226	11/9/1901	NA	38
227	11/16/1901	NA	59
228	11/23/1901	NA	50
229	11/30/1901	NA	54
230	12/7/1901	NA	40
231	12/14/1901	NA	62
232	12/21/1901	NA	65
233	12/28/1901	NA	78
234	1/4/1902	NA	52
235	1/11/1902	NA	38
236	1/18/1902	NA	56
237	1/25/1902	NA	46
238	2/1/1902	NA	40
239	2/8/1902	NA	51
240	2/15/1902	NA	47
241	2/22/1902	NA	63
242	3/1/1902	NA	66
243	3/8/1902	NA	64
244	3/15/1902	NA	91
245	3/22/1902	NA	57
246	3/29/1902	NA	54
247	4/5/1902	NA	72
248	4/12/1902	NA	64
249	4/19/1902	NA	61
250	4/26/1902	NA	56
251	5/3/1902	NA	38
252	5/10/1902	NA	45
253	5/17/1902	NA	52
254	5/24/1902	NA	59
255	5/31/1902	NA	65
256	6/7/1902	NA	54
257	6/14/1902	NA	44
258	6/21/1902	NA	56
259	6/28/1902	NA	44
260	7/5/1902	NA	35
261	7/12/1902	NA	37
262	7/19/1902	NA	48
263	7/26/1902	NA	32
264	8/2/1902	NA	25
265	8/9/1902	NA	28
266	8/16/1902	NA	28
267	8/23/1902	NA	31
268	8/30/1902	NA	18
269	9/6/1902	NA	22
270	9/13/1902	NA	16
271	9/20/1902	NA	15
272	9/27/1902	NA	8
273	10/4/1902	NA	17
274	10/11/1902	NA	18
275	10/18/1902	NA	31
276	10/25/1902	NA	31
277	11/1/1902	NA	41
278	11/8/1902	NA	44
279	11/15/1902	NA	37
280	11/22/1902	NA	43
281	11/29/1902	NA	45
282	12/6/1902	NA	38
283	12/13/1902	NA	58
284	12/20/1902	NA	41
285	12/27/1902	NA	53
286	1/3/1903	NA	36
287	1/10/1903	NA	40
288	1/17/1903	NA	37
289	1/24/1903	NA	37
290	1/31/1903	NA	41
291	2/7/1903	NA	28
292	2/14/1903	NA	45
293	2/21/1903	NA	45
294	2/28/1903	NA	57
295	3/7/1903	NA	68
296	3/14/1903	NA	63
297	3/21/1903	NA	62
298	3/28/1903	NA	74
299	4/4/1903	NA	73
300	4/11/1903	NA	48
301	4/18/1903	NA	74
302	4/25/1903	NA	80
303	5/2/1903	NA	67
304	5/9/1903	NA	64
305	5/16/1903	NA	55
306	5/23/1903	NA	67
307	5/30/1903	NA	59
308	6/6/1903	NA	65
309	6/13/1903	NA	38
310	6/20/1903	NA	52
311	6/27/1903	NA	53
312	7/4/1903	NA	39
313	7/11/1903	NA	34
314	7/18/1903	NA	27
315	7/25/1903	NA	36
316	8/1/1903	NA	17
317	8/8/1903	NA	17
318	8/15/1903	NA	23
319	8/22/1903	NA	22
320	8/29/1903	NA	18
321	9/5/1903	NA	12
322	9/12/1903	NA	8
323	9/19/1903	NA	13
324	9/26/1903	NA	11
325	10/3/1903	NA	10
326	10/10/1903	NA	9
327	10/17/1903	NA	14
328	10/24/1903	NA	17
329	10/31/1903	NA	21
330	11/7/1903	NA	15
331	11/14/1903	NA	31
332	11/21/1903	NA	36
333	11/28/1903	NA	37
334	12/5/1903	NA	24
335	12/12/1903	NA	28
336	12/19/1903	NA	41
337	12/26/1903	NA	40
338	1/2/1904	NA	58
339	1/9/1904	NA	58
340	1/16/1904	NA	49
341	1/23/1904	NA	46
342	1/30/1904	NA	38
343	2/6/1904	NA	26
344	2/13/1904	NA	45
345	2/20/1904	NA	45
346	2/27/1904	NA	56
347	3/5/1904	NA	42
348	3/12/1904	NA	66
349	3/19/1904	NA	68
350	3/26/1904	NA	68
351	4/2/1904	NA	90
352	4/9/1904	NA	83
353	4/16/1904	NA	74
354	4/23/1904	NA	81
355	4/30/1904	NA	66
356	5/7/1904	NA	62
357	5/14/1904	NA	84
358	5/21/1904	NA	74
359	5/28/1904	NA	83
360	6/4/1904	NA	76
361	6/11/1904	NA	61
362	6/18/1904	NA	62
363	6/25/1904	NA	55
364	7/2/1904	NA	57
365	7/9/1904	NA	52
366	7/16/1904	NA	39
367	7/23/1904	NA	48
368	7/30/1904	NA	36
369	8/6/1904	NA	30
370	8/13/1904	NA	35
371	8/20/1904	NA	42
372	8/27/1904	NA	30
373	9/3/1904	NA	15
374	9/10/1904	NA	8
375	9/17/1904	NA	8
376	9/24/1904	NA	5
377	10/1/1904	NA	17
378	10/8/1904	NA	14
379	10/15/1904	NA	15
380	10/22/1904	NA	25
381	10/29/1904	NA	20
382	11/5/1904	NA	13
383	11/12/1904	NA	13
384	11/19/1904	NA	15
385	11/26/1904	NA	12
386	12/3/1904	NA	30
387	12/10/1904	NA	21
388	12/17/1904	NA	29
389	12/24/1904	NA	24
390	12/31/1904	NA	40
391	1/7/1905	NA	32
392	1/14/1905	NA	23
393	1/21/1905	NA	21
394	1/28/1905	NA	30
395	2/4/1905	NA	21
396	2/11/1905	NA	26
397	2/18/1905	NA	28
398	2/25/1905	NA	18
399	3/4/1905	NA	34
400	3/11/1905	NA	32
401	3/18/1905	NA	28
402	3/25/1905	NA	30
403	4/1/1905	NA	29
404	4/8/1905	NA	41
405	4/15/1905	NA	47
406	4/22/1905	NA	42
407	4/29/1905	NA	36
408	5/6/1905	NA	44
409	5/13/1905	NA	42
410	5/20/1905	NA	41
411	5/27/1905	NA	44
412	6/3/1905	NA	59
413	6/10/1905	NA	38
414	6/17/1905	NA	46
415	6/24/1905	NA	38
416	7/1/1905	NA	31
417	7/8/1905	NA	23
418	7/15/1905	NA	26
419	7/22/1905	NA	17
420	7/29/1905	NA	23
421	8/5/1905	NA	18
422	8/12/1905	NA	23
423	8/19/1905	NA	28
424	8/26/1905	NA	19
425	9/2/1905	NA	26
426	9/9/1905	NA	18
427	9/16/1905	NA	6
428	9/23/1905	NA	7
429	9/30/1905	NA	16
430	10/7/1905	NA	14
431	10/14/1905	NA	15
432	10/21/1905	NA	33
433	10/28/1905	NA	31
434	11/4/1905	NA	33
435	11/11/1905	NA	47
436	11/18/1905	NA	53
437	11/25/1905	NA	48
438	12/2/1905	NA	53
439	12/9/1905	NA	45
440	12/16/1905	NA	57
441	12/23/1905	NA	57
442	12/30/1905	NA	58
443	1/6/1906	NA	64
444	1/13/1906	NA	51
445	1/20/1906	NA	51
446	1/27/1906	NA	44
447	2/3/1906	NA	26
448	2/10/1906	NA	24
449	2/17/1906	NA	43
450	2/24/1906	NA	51
451	3/3/1906	NA	54
452	3/10/1906	NA	53
453	3/17/1906	NA	68
454	3/24/1906	NA	63
455	3/31/1906	NA	74
456	4/7/1906	NA	67
457	4/14/1906	NA	63
458	4/21/1906	NA	83
459	4/28/1906	NA	72
460	5/5/1906	NA	60
461	5/12/1906	NA	75
462	5/19/1906	NA	43
463	5/26/1906	NA	40
464	6/2/1906	NA	49
465	6/9/1906	NA	58
466	6/16/1906	NA	43
467	6/23/1906	NA	50
468	6/30/1906	NA	45
469	7/7/1906	NA	39
470	7/14/1906	NA	22
471	7/21/1906	NA	35
472	7/28/1906	NA	30
473	8/4/1906	NA	22
474	8/11/1906	NA	23
475	8/18/1906	NA	21
476	8/25/1906	NA	11
477	9/1/1906	NA	16
478	9/8/1906	NA	9
479	9/15/1906	NA	7
480	9/22/1906	NA	9
481	9/29/1906	NA	8
482	10/6/1906	NA	6
483	10/13/1906	NA	2
484	10/20/1906	NA	5
485	10/27/1906	NA	8
486	11/3/1906	NA	13
487	11/10/1906	NA	18
488	11/17/1906	NA	10
489	11/24/1906	NA	22
490	12/1/1906	NA	17
491	12/8/1906	NA	20
492	12/15/1906	NA	24
493	12/22/1906	NA	19
494	12/29/1906	NA	22
495	1/5/1907	NA	26
496	1/12/1907	NA	28
497	1/19/1907	NA	33
498	1/26/1907	NA	17
499	2/2/1907	NA	20
500	2/9/1907	NA	30
501	2/16/1907	NA	28
502	2/23/1907	NA	38
503	3/2/1907	NA	35
504	3/9/1907	NA	55
505	3/16/1907	NA	57
506	3/23/1907	NA	29
507	3/30/1907	NA	59
508	4/6/1907	NA	63
509	4/13/1907	NA	45
510	4/20/1907	NA	40
511	4/27/1907	NA	47
512	5/4/1907	NA	40
513	5/11/1907	NA	39
514	5/18/1907	NA	51
515	5/25/1907	NA	53
516	6/1/1907	NA	52
517	6/8/1907	NA	61
518	6/15/1907	NA	56
519	6/22/1907	NA	48
520	6/29/1907	NA	66
521	7/6/1907	NA	41
522	7/13/1907	NA	46
523	7/20/1907	NA	46
524	7/27/1907	NA	49
525	8/3/1907	NA	46
526	8/10/1907	NA	36
527	8/17/1907	NA	43
528	8/24/1907	NA	28
529	8/31/1907	NA	24
530	9/7/1907	NA	25
531	9/14/1907	NA	11
532	9/21/1907	NA	10
533	9/28/1907	NA	9
534	10/5/1907	NA	5
535	10/12/1907	NA	11
536	10/19/1907	NA	9
537	10/26/1907	NA	16
538	11/2/1907	NA	22
539	11/9/1907	NA	28
540	11/16/1907	NA	21
541	11/23/1907	NA	32
542	11/30/1907	NA	34
543	12/7/1907	NA	35
544	12/14/1907	NA	23
545	12/21/1907	NA	18
546	12/28/1907	NA	25
547	1/4/1908	NA	28
548	1/11/1908	NA	27
549	1/18/1908	NA	32
550	1/25/1908	NA	21
551	2/1/1908	NA	24
552	2/8/1908	NA	20
553	2/15/1908	NA	23
554	2/22/1908	NA	22
555	2/29/1908	NA	14
556	3/7/1908	NA	29
557	3/14/1908	NA	33
558	3/21/1908	NA	24
559	3/28/1908	NA	49
560	4/4/1908	NA	42
561	4/11/1908	NA	52
562	4/18/1908	NA	40
563	4/25/1908	NA	50
564	5/2/1908	NA	48
565	5/9/1908	NA	38
566	5/16/1908	NA	40
567	5/23/1908	NA	35
568	5/30/1908	NA	21
569	6/6/1908	NA	21
570	6/13/1908	NA	32
571	6/20/1908	NA	30
572	6/27/1908	NA	28
573	7/4/1908	NA	20
574	7/11/1908	NA	16
575	7/18/1908	NA	32
576	7/25/1908	NA	29
577	8/1/1908	NA	19
578	8/8/1908	NA	30
579	8/15/1908	NA	28
580	8/22/1908	NA	25
581	8/29/1908	NA	14
582	9/5/1908	NA	15
583	9/12/1908	NA	7
584	9/19/1908	NA	10
585	9/26/1908	NA	13
586	10/3/1908	NA	8
587	10/10/1908	NA	9
588	10/17/1908	NA	13
589	10/24/1908	NA	15
590	10/31/1908	NA	19
591	11/7/1908	NA	28
592	11/14/1908	NA	31
593	11/21/1908	NA	32
594	11/28/1908	NA	34
595	12/5/1908	NA	38
596	12/12/1908	NA	49
597	12/19/1908	NA	51
598	12/26/1908	NA	44
599	1/2/1909	NA	72
600	1/9/1909	NA	79
601	1/16/1909	NA	76
602	1/23/1909	NA	82
603	1/30/1909	NA	52
604	2/6/1909	NA	69
605	2/13/1909	NA	93
606	2/20/1909	NA	94
607	2/27/1909	NA	92
608	3/6/1909	NA	105
609	3/13/1909	NA	129
610	3/20/1909	NA	118
611	3/27/1909	NA	94
612	4/3/1909	NA	95
613	4/10/1909	NA	112
614	4/17/1909	NA	72
615	4/24/1909	NA	81
616	5/1/1909	NA	73
617	5/8/1909	NA	53
618	5/15/1909	NA	53
619	5/22/1909	NA	63
620	5/29/1909	NA	47
621	6/5/1909	NA	62
622	6/12/1909	NA	48
623	6/19/1909	NA	51
624	6/26/1909	NA	33
625	7/3/1909	NA	40
626	7/10/1909	NA	33
627	7/17/1909	NA	24
628	7/24/1909	NA	9
629	7/31/1909	NA	19
630	8/7/1909	NA	22
631	8/14/1909	NA	17
632	8/21/1909	NA	12
633	8/28/1909	NA	10
634	9/4/1909	NA	8
635	9/11/1909	NA	5
636	9/18/1909	NA	5
637	9/25/1909	NA	3
638	10/2/1909	NA	6
639	10/9/1909	NA	10
640	10/16/1909	NA	7
641	10/23/1909	NA	9
642	10/30/1909	NA	5
643	11/6/1909	NA	8
644	11/13/1909	NA	12
645	11/20/1909	NA	12
646	11/27/1909	NA	16
647	12/4/1909	NA	14
648	12/11/1909	NA	15
649	12/18/1909	NA	25
650	12/25/1909	NA	8
651	1/1/1910	NA	11
652	1/8/1910	NA	17
653	1/15/1910	NA	18
654	1/22/1910	NA	11
655	1/29/1910	NA	17
656	2/5/1910	NA	13
657	2/12/1910	NA	26
658	2/19/1910	NA	14
659	2/26/1910	NA	39
660	3/5/1910	NA	15
661	3/12/1910	NA	24
662	3/19/1910	NA	24
663	3/26/1910	NA	22
664	4/2/1910	NA	33
665	4/9/1910	NA	46
666	4/16/1910	NA	27
667	4/23/1910	NA	33
668	4/30/1910	NA	40
669	5/7/1910	NA	55
670	5/14/1910	NA	48
671	5/21/1910	NA	50
672	5/28/1910	NA	51
673	6/4/1910	NA	47
674	6/11/1910	NA	47
675	6/18/1910	NA	35
676	6/25/1910	NA	32
677	7/2/1910	NA	37
678	7/9/1910	NA	31
679	7/16/1910	NA	36
680	7/23/1910	NA	23
681	7/30/1910	NA	30
682	8/6/1910	NA	28
683	8/13/1910	NA	27
684	8/20/1910	NA	35
685	8/27/1910	NA	23
686	9/3/1910	NA	21
687	9/10/1910	NA	27
688	9/17/1910	NA	18
689	9/24/1910	NA	15
690	10/1/1910	NA	18
691	10/8/1910	NA	17
692	10/15/1910	NA	33
693	10/22/1910	NA	41
694	10/29/1910	NA	50
695	11/5/1910	NA	67
696	11/12/1910	NA	85
697	11/19/1910	NA	94
698	11/26/1910	NA	113
699	12/3/1910	NA	66
700	12/10/1910	NA	83
701	12/17/1910	NA	90
702	12/24/1910	NA	84
703	12/31/1910	100	83
704	1/7/1911	153	72
705	1/14/1911	205	86
706	1/21/1911	271	82
707	1/28/1911	310	82
708	2/4/1911	328	95
709	2/11/1911	371	86
710	2/18/1911	470	103
711	2/25/1911	586	132
712	3/4/1911	682	136
713	3/11/1911	748	175
714	3/18/1911	822	197
715	3/25/1911	869	182
716	4/1/1911	914	153
717	4/8/1911	879	131
718	4/15/1911	861	110
719	4/22/1911	840	77
720	4/29/1911	829	63
721	5/6/1911	776	53
722	5/13/1911	743	56
723	5/20/1911	647	29
724	5/27/1911	600	41
725	6/3/1911	529	27
726	6/10/1911	518	27
727	6/17/1911	480	33
728	6/24/1911	467	23
729	7/1/1911	433	20
730	7/8/1911	414	15
731	7/15/1911	397	21
732	7/22/1911	354	18
733	7/29/1911	316	17
734	8/5/1911	286	21
735	8/12/1911	238	12
736	8/19/1911	231	13
737	8/26/1911	194	12
738	9/2/1911	161	6
739	9/9/1911	122	11
740	9/16/1911	102	4
741	9/23/1911	86	5
742	9/30/1911	83	4
743	10/7/1911	87	4
744	10/14/1911	82	4
745	10/21/1911	82	13
746	10/28/1911	84	17
747	11/4/1911	85	12
748	11/11/1911	83	11
749	11/18/1911	84	11
750	11/25/1911	73	9
751	12/2/1911	72	9
752	12/9/1911	83	9
753	12/16/1911	91	15
754	12/23/1911	90	12
755	12/30/1911	105	14
756	1/6/1912	116	21
757	1/13/1912	116	11
758	1/20/1912	117	8
759	1/27/1912	116	15
760	2/3/1912	122	8
761	2/10/1912	137	23
762	2/17/1912	180	11
763	2/24/1912	212	12
764	3/2/1912	222	14
765	3/9/1912	231	18
766	3/16/1912	219	23
767	3/23/1912	210	22
768	3/30/1912	218	16
769	4/6/1912	226	23
770	4/13/1912	242	24
771	4/20/1912	283	30
772	4/27/1912	294	27
773	5/4/1912	313	25
774	5/11/1912	304	25
775	5/18/1912	329	28
776	5/25/1912	335	39
777	6/1/1912	380	33
778	6/8/1912	453	50
779	6/15/1912	515	46
780	6/22/1912	559	39
781	6/29/1912	603	44
782	7/6/1912	615	34
783	7/13/1912	632	32
784	7/20/1912	630	40
785	7/27/1912	642	33
786	8/3/1912	687	31
787	8/10/1912	663	33
788	8/17/1912	619	43
789	8/24/1912	599	36
790	8/31/1912	553	17
791	9/7/1912	497	23
792	9/14/1912	463	16
793	9/21/1912	425	21
794	9/28/1912	430	17
795	10/5/1912	417	22
796	10/12/1912	447	37
797	10/19/1912	486	54
798	10/26/1912	529	49
799	11/2/1912	600	57
800	11/9/1912	631	68
801	11/16/1912	680	59
802	11/23/1912	699	75
803	11/30/1912	778	75
804	12/7/1912	802	90
805	12/14/1912	782	77
806	12/21/1912	769	57
807	12/28/1912	774	68
808	1/4/1913	778	70
809	1/11/1913	784	60
810	1/18/1913	810	46
811	1/25/1913	794	73
812	2/1/1913	789	56
813	2/8/1913	804	54
814	2/15/1913	852	63
815	2/22/1913	847	69
816	3/1/1913	881	69
817	3/8/1913	896	67
818	3/15/1913	944	77
819	3/22/1913	930	69
820	3/29/1913	880	71
821	4/5/1913	854	65
822	4/12/1913	811	75
823	4/19/1913	754	65
824	4/26/1913	695	46
825	5/3/1913	681	44
826	5/10/1913	629	37
827	5/17/1913	598	39
828	5/24/1913	582	42
829	5/31/1913	530	32
830	6/7/1913	525	27
831	6/14/1913	492	23
832	6/21/1913	506	31
833	6/28/1913	467	24
834	7/5/1913	439	16
835	7/12/1913	381	18
836	7/19/1913	315	16
837	7/26/1913	290	10
838	8/2/1913	274	13
839	8/9/1913	236	13
840	8/16/1913	202	11
841	8/23/1913	177	7
842	8/30/1913	146	5
843	9/6/1913	128	6
844	9/13/1913	118	3
845	9/20/1913	97	2
846	9/27/1913	79	4
847	10/4/1913	65	5
848	10/11/1913	55	1
849	10/18/1913	65	5
850	10/25/1913	67	1
851	11/1/1913	71	7
852	11/8/1913	60	3
853	11/15/1913	61	3
854	11/22/1913	66	4
855	11/29/1913	57	3
856	12/6/1913	52	1
857	12/13/1913	54	6
858	12/20/1913	60	5
859	12/27/1913	60	4
860	1/3/1914	48	4
861	1/10/1914	55	7
862	1/17/1914	58	2
863	1/24/1914	55	11
864	1/31/1914	62	7
865	2/7/1914	65	7
866	2/14/1914	82	9
867	2/21/1914	93	7
868	2/28/1914	92	19
869	3/7/1914	99	18
870	3/14/1914	127	11
871	3/21/1914	129	15
872	3/28/1914	134	22
873	4/4/1914	134	13
874	4/11/1914	123	21
875	4/18/1914	115	18
876	4/25/1914	101	16
877	5/2/1914	104	19
878	5/9/1914	105	26
879	5/16/1914	109	27
880	5/23/1914	100	21
881	5/30/1914	93	24
882	6/6/1914	100	26
883	6/13/1914	98	28
884	6/20/1914	87	32
885	6/27/1914	72	39
886	7/4/1914	61	49
887	7/11/1914	42	47
888	7/18/1914	33	35
889	7/25/1914	27	31
890	8/1/1914	26	35
891	8/8/1914	23	33
892	8/15/1914	18	46
893	8/22/1914	17	36
894	8/29/1914	17	34
895	9/5/1914	13	24
896	9/12/1914	13	28
897	9/19/1914	10	20
898	9/26/1914	18	24
899	10/3/1914	26	19
900	10/10/1914	30	24
901	10/17/1914	30	21
902	10/24/1914	32	22
903	10/31/1914	46	30
904	11/7/1914	55	41
905	11/14/1914	62	35
906	11/21/1914	54	39
907	11/28/1914	50	43
908	12/5/1914	47	37
909	12/12/1914	50	45
910	12/19/1914	52	42
911	12/26/1914	56	39
912	1/2/1915	59	71
913	1/9/1915	66	39
914	1/16/1915	82	44
915	1/23/1915	109	51
916	1/30/1915	126	40
917	2/6/1915	175	57
918	2/13/1915	219	68
919	2/20/1915	231	69
920	2/27/1915	239	86
921	3/6/1915	240	113
922	3/13/1915	261	120
923	3/20/1915	283	141
924	3/27/1915	342	140
925	4/3/1915	371	150
926	4/10/1915	342	139
927	4/17/1915	373	134
928	4/24/1915	377	109
929	5/1/1915	274	121
930	5/8/1915	220	68
931	5/15/1915	186	66
932	5/22/1915	158	84
933	5/29/1915	126	51
934	6/5/1915	110	46
935	6/12/1915	91	55
936	6/19/1915	77	36
937	6/26/1915	74	19
938	7/3/1915	56	18
939	7/10/1915	59	22
940	7/17/1915	56	16
941	7/24/1915	48	17
942	7/31/1915	46	13
943	8/7/1915	53	9
944	8/14/1915	51	11
945	8/21/1915	46	9
946	8/28/1915	37	16
947	9/4/1915	37	4
948	9/11/1915	42	5
949	9/18/1915	58	1
950	9/25/1915	58	5
951	10/2/1915	63	3
952	10/9/1915	61	1
953	10/16/1915	64	2
954	10/23/1915	67	2
955	10/30/1915	74	2
956	11/6/1915	72	2
957	11/13/1915	71	5
958	11/20/1915	58	6
959	11/27/1915	47	5
960	12/4/1915	39	15
961	12/11/1915	37	7
962	12/18/1915	25	10
963	12/25/1915	24	9
964	1/1/1916	31	9
965	1/8/1916	29	10
966	1/15/1916	59	11
967	1/22/1916	61	9
968	1/29/1916	54	8
969	2/5/1916	47	8
970	2/12/1916	52	6
971	2/19/1916	64	8
972	2/26/1916	69	8
973	3/4/1916	104	4
974	3/11/1916	101	15
975	3/18/1916	118	19
976	3/25/1916	120	25
977	4/1/1916	132	28
978	4/8/1916	132	33
979	4/15/1916	142	33
980	4/22/1916	161	14
981	4/29/1916	174	22
982	5/6/1916	231	26
983	5/13/1916	233	27
984	5/20/1916	196	23
985	5/27/1916	296	13
986	6/3/1916	205	26
987	6/10/1916	191	24
988	6/17/1916	173	18
989	6/24/1916	190	10
990	7/1/1916	191	22
991	7/8/1916	202	13
992	7/15/1916	196	18
993	7/22/1916	188	16
994	7/29/1916	184	14
995	8/5/1916	189	24
996	8/12/1916	178	15
997	8/19/1916	173	15
998	8/26/1916	173	15
999	9/2/1916	162	14
1000	9/9/1916	132	13
1001	9/16/1916	116	11
1002	9/23/1916	98	9
1003	9/30/1916	91	10
1004	10/7/1916	73	10
1005	10/14/1916	70	6
1006	10/21/1916	61	5
1007	10/28/1916	56	5
1008	11/4/1916	62	5
1009	11/11/1916	67	8
1010	11/18/1916	69	9
1011	11/25/1916	109	12
1012	12/2/1916	127	19
1013	12/9/1916	154	25
1014	12/16/1916	193	17
1015	12/23/1916	242	31
1016	12/30/1916	257	25
1017	1/6/1917	292	28
1018	1/13/1917	278	23
1019	1/20/1917	263	36
1020	1/27/1917	269	33
1021	2/3/1917	289	31
1022	2/10/1917	367	27
1023	2/17/1917	503	49
1024	2/24/1917	526	65
1025	3/3/1917	517	63
1026	3/10/1917	586	87
1027	3/17/1917	470	78
1028	3/24/1917	471	88
1029	3/31/1917	441	87
1030	4/7/1917	469	80
1031	4/14/1917	494	93
1032	4/21/1917	529	83
1033	4/28/1917	518	81
1034	5/5/1917	489	71
1035	5/12/1917	483	60
1036	5/19/1917	491	55
1037	5/26/1917	482	54
1038	6/2/1917	492	52
1039	6/9/1917	496	49
1040	6/16/1917	507	39
1041	6/23/1917	479	31
1042	6/30/1917	439	27
1043	7/7/1917	386	30
1044	7/14/1917	268	29
1045	7/21/1917	318	18
1046	7/28/1917	303	12
1047	8/4/1917	285	17
1048	8/11/1917	279	14
1049	8/18/1917	276	10
1050	8/25/1917	250	10
1051	9/1/1917	232	8
1052	9/8/1917	203	4
1053	9/15/1917	171	3
1054	9/22/1917	136	11
1055	9/29/1917	122	5
1056	10/6/1917	121	7
1057	10/13/1917	130	1
1058	10/20/1917	157	10
1059	10/27/1917	158	11
1060	11/3/1917	172	19
1061	11/10/1917	177	27
1062	11/17/1917	180	37
1063	11/24/1917	191	47
1064	12/1/1917	194	44
1065	12/8/1917	184	38
1066	12/15/1917	165	35
1067	12/22/1917	154	31
1068	12/29/1917	149	50
1069	1/5/1918	177	58
1070	1/12/1918	171	62
1071	1/19/1918	186	49
1072	1/26/1918	199	41
1073	2/2/1918	207	32
1074	2/9/1918	197	38
1075	2/16/1918	211	35
1076	2/23/1918	208	63
1077	3/2/1918	199	60
1078	3/9/1918	186	67
1079	3/16/1918	184	56
1080	3/23/1918	179	73
1081	3/30/1918	167	68
1082	4/6/1918	165	71
1083	4/13/1918	159	71
1084	4/20/1918	175	70
1085	4/27/1918	184	65
1086	5/4/1918	189	71
1087	5/11/1918	197	53
1088	5/18/1918	221	41
1089	5/25/1918	223	38
1090	6/1/1918	210	49
1091	6/8/1918	202	29
1092	6/15/1918	192	43
1093	6/22/1918	217	40
1094	6/29/1918	207	39
1095	7/6/1918	179	40
1096	7/13/1918	162	31
1097	7/20/1918	165	28
1098	7/27/1918	162	18
1099	8/3/1918	146	22
1100	8/10/1918	133	16
1101	8/17/1918	123	7
1102	8/24/1918	92	6
1103	8/31/1918	80	10
1104	9/7/1918	67	6
1105	9/14/1918	68	7
1106	9/21/1918	56	3
1107	9/28/1918	47	2
1108	10/5/1918	32	3
1109	10/12/1918	30	4
1110	10/19/1918	24	3
1111	10/26/1918	29	5
1112	11/2/1918	27	7
1113	11/9/1918	27	9
1114	11/16/1918	26	10
1115	11/23/1918	30	7
1116	11/30/1918	28	12
1117	12/7/1918	22	4
1118	12/14/1918	32	4
1119	12/21/1918	32	3
1120	12/28/1918	38	2
1121	1/4/1919	37	4
1122	1/11/1919	49	2
1123	1/18/1919	65	2
1124	1/25/1919	61	3
1125	2/1/1919	62	3
1126	2/8/1919	57	5
1127	2/15/1919	54	8
1128	2/22/1919	53	9
1129	3/1/1919	55	8
1130	3/8/1919	53	3
1131	3/15/1919	62	9
1132	3/22/1919	71	5
1133	3/29/1919	70	8
1134	4/5/1919	79	6
1135	4/12/1919	80	9
1136	4/19/1919	86	10
1137	4/26/1919	79	4
1138	5/3/1919	67	8
1139	5/10/1919	70	10
1140	5/17/1919	84	11
1141	5/24/1919	93	4
1142	5/31/1919	98	6
1143	6/7/1919	107	7
1144	6/14/1919	106	3
1145	6/21/1919	110	8
1146	6/28/1919	90	5
1147	7/5/1919	82	8
1148	7/12/1919	85	3
1149	7/19/1919	87	3
1150	7/26/1919	105	5
1151	8/2/1919	104	5
1152	8/9/1919	103	7
1153	8/16/1919	100	6
1154	8/23/1919	88	14
1155	8/30/1919	70	2
1156	9/6/1919	68	4
1157	9/13/1919	62	1
1158	9/20/1919	51	7
1159	9/27/1919	40	5
1160	10/4/1919	38	7
1161	10/11/1919	35	8
1162	10/18/1919	47	0
1163	10/25/1919	50	9
1164	11/1/1919	56	10
1165	11/8/1919	58	6
1166	11/15/1919	60	7
1167	11/22/1919	67	11
1168	11/29/1919	67	10
1169	12/6/1919	62	12
1170	12/13/1919	62	10
1171	12/20/1919	56	11
1172	12/27/1919	65	9
1173	1/3/1920	59	19
1174	1/10/1920	59	14
1175	1/17/1920	53	21
1176	1/24/1920	49	19
1177	1/31/1920	47	18
1178	2/7/1920	59	26
1179	2/14/1920	78	35
1180	2/21/1920	97	49
1181	2/28/1920	96	52
1182	3/6/1920	90	52
1183	3/13/1920	78	56
1184	3/20/1920	90	70
1185	3/27/1920	85	69
1186	4/3/1920	88	48
1187	4/10/1920	85	62
1188	4/17/1920	66	76
1189	4/24/1920	66	40
1190	5/1/1920	66	45
1191	5/8/1920	72	41
1192	5/15/1920	70	25
1193	5/22/1920	56	25
1194	5/29/1920	52	24
1195	6/5/1920	55	19
1196	6/12/1920	54	18
1197	6/19/1920	60	15
1198	6/26/1920	58	7
1199	7/3/1920	58	7
1200	7/10/1920	56	20
1201	7/17/1920	53	5
1202	7/24/1920	55	4
1203	7/31/1920	48	4
1204	8/7/1920	42	1
1205	8/14/1920	35	1
1206	8/21/1920	32	1
1207	8/28/1920	27	3
1208	9/4/1920	27	1
1209	9/11/1920	23	5
1210	9/18/1920	22	3
1211	9/25/1920	19	2
1212	10/2/1920	18	0
1213	10/9/1920	26	1
1214	10/16/1920	27	4
1215	10/23/1920	22	0
1216	10/30/1920	24	1
1217	11/6/1920	24	2
1218	11/13/1920	21	2
1219	11/20/1920	15	2
1220	11/27/1920	13	4
1221	12/4/1920	14	0
1222	12/11/1920	17	3
1223	12/18/1920	15	0
1224	12/25/1920	19	4
1225	1/1/1921	18	0
1226	1/8/1921	15	1
1227	1/15/1921	13	3
1228	1/22/1921	14	2
1229	1/29/1921	15	1
1230	2/5/1921	17	0
1231	2/12/1921	18	0
1232	2/19/1921	23	3
1233	2/26/1921	28	4
1234	3/5/1921	26	0
1235	3/12/1921	28	2
1236	3/19/1921	26	5
1237	3/26/1921	25	4
1238	4/2/1921	30	2
1239	4/9/1921	27	12
1240	4/16/1921	33	10
1241	4/23/1921	26	6
1242	4/30/1921	25	6
1243	5/7/1921	28	3
1244	5/14/1921	34	6
1245	5/21/1921	41	4
1246	5/28/1921	42	3
1247	6/4/1921	37	5
1248	6/11/1921	35	3
1249	6/18/1921	34	3
1250	6/25/1921	35	7
1251	7/2/1921	41	0
1252	7/9/1921	40	4
1253	7/16/1921	43	0
1254	7/23/1921	52	6
1255	7/30/1921	49	2
1256	8/6/1921	54	5
1257	8/13/1921	59	9
1258	8/20/1921	60	1
1259	8/27/1921	48	6
1260	9/3/1921	37	3
1261	9/10/1921	37	1
1262	9/17/1921	37	0
1263	9/24/1921	28	2
1264	10/1/1921	21	0
1265	10/8/1921	19	3
1266	10/15/1921	26	0
1267	10/22/1921	27	4
1268	10/29/1921	31	3
1269	11/5/1921	33	4
1270	11/12/1921	38	6
1271	11/19/1921	37	15
1272	11/26/1921	39	9
1273	12/3/1921	48	9
1274	12/10/1921	58	8
1275	12/17/1921	53	14
1276	12/24/1921	49	7
1277	12/31/1921	46	26
1278	1/7/1922	NA	25
1279	1/14/1922	NA	26
1280	1/21/1922	NA	44
1281	1/28/1922	NA	31
1282	2/4/1922	NA	32
1283	2/11/1922	NA	25
1284	2/18/1922	NA	39
1285	2/25/1922	NA	54
1286	3/4/1922	NA	48
1287	3/11/1922	NA	50
1288	3/18/1922	NA	72
1289	3/25/1922	NA	89
1290	4/1/1922	NA	106
1291	4/8/1922	NA	115
1292	4/15/1922	NA	101
1293	4/22/1922	NA	84
1294	4/29/1922	NA	98
1295	5/6/1922	NA	107
1296	5/13/1922	NA	91
1297	5/20/1922	NA	51
1298	5/27/1922	NA	68
1299	6/3/1922	NA	40
1300	6/10/1922	NA	40
1301	6/17/1922	NA	18
1302	6/24/1922	NA	12
1303	7/1/1922	NA	16
1304	7/8/1922	NA	12
1305	7/15/1922	NA	3
1306	7/22/1922	NA	9
1307	7/29/1922	NA	9
1308	8/5/1922	NA	8
1309	8/12/1922	NA	5
1310	8/19/1922	NA	5
1311	8/26/1922	NA	2
1312	9/2/1922	NA	6
1313	9/9/1922	NA	1
1314	9/16/1922	NA	0
1315	9/23/1922	NA	2
1316	9/30/1922	NA	3
1317	10/7/1922	NA	0
1318	10/14/1922	NA	2
1319	10/21/1922	NA	0
1320	10/28/1922	NA	1
1321	11/4/1922	NA	0
1322	11/11/1922	NA	0
1323	11/18/1922	NA	0
1324	11/25/1922	NA	1
1325	12/2/1922	NA	0
1326	12/9/1922	NA	1
1327	12/16/1922	NA	2
1328	12/23/1922	NA	3
1329	12/30/1922	NA	1
1330	1/6/1923	NA	1
1331	1/13/1923	NA	1
1332	1/20/1923	NA	3
1333	1/27/1923	NA	4
1334	2/3/1923	NA	1
1335	2/10/1923	NA	0
1336	2/17/1923	NA	3
1337	2/24/1923	NA	3
1338	3/3/1923	NA	1
1339	3/10/1923	NA	3
1340	3/17/1923	NA	3
1341	3/24/1923	NA	2
1342	3/31/1923	NA	1
1343	4/7/1923	NA	1
1344	4/14/1923	NA	3
1345	4/21/1923	NA	4
1346	4/28/1923	NA	4
1347	5/5/1923	NA	5
1348	5/12/1923	NA	10
1349	5/19/1923	NA	8
1350	5/26/1923	NA	7
1351	6/2/1923	NA	6
1352	6/9/1923	NA	6
1353	6/16/1923	NA	8
1354	6/23/1923	NA	4
1355	6/30/1923	NA	2
1356	7/7/1923	NA	2
1357	7/14/1923	NA	9
1358	7/21/1923	NA	7
1359	7/28/1923	NA	4
1360	8/4/1923	NA	3
1361	8/11/1923	NA	1
1362	8/18/1923	NA	4
1363	8/25/1923	NA	2
1364	9/1/1923	NA	2
1365	9/8/1923	NA	5
1366	9/15/1923	NA	5
1367	9/22/1923	NA	4
1368	9/29/1923	NA	1
1369	10/6/1923	NA	6
1370	10/13/1923	NA	3
1371	10/20/1923	NA	4
1372	10/27/1923	NA	6
1373	11/3/1923	NA	6
1374	11/10/1923	NA	8
1375	11/17/1923	NA	10
1376	11/24/1923	NA	15
1377	12/1/1923	NA	37
1378	12/8/1923	NA	32
1379	12/15/1923	NA	32
1380	12/22/1923	NA	26
1381	12/29/1923	NA	38
1382	1/5/1924	NA	46
1383	1/12/1924	NA	49
1384	1/19/1924	NA	42
1385	1/26/1924	NA	50
1386	2/2/1924	NA	48
1387	2/9/1924	NA	39
1388	2/16/1924	NA	58
1389	2/23/1924	NA	71
1390	3/1/1924	NA	92
1391	3/8/1924	NA	79
1392	3/15/1924	NA	98
1393	3/22/1924	NA	121
1394	3/29/1924	NA	100
1395	4/5/1924	NA	62
1396	4/12/1924	NA	66
1397	4/19/1924	NA	57
1398	4/26/1924	NA	47
1399	5/3/1924	NA	40
1400	5/10/1924	NA	22
1401	5/17/1924	NA	23
1402	5/24/1924	NA	17
1403	5/31/1924	NA	12
1404	6/7/1924	NA	6
1405	6/14/1924	NA	8
1406	6/21/1924	NA	13
1407	6/28/1924	NA	6
1408	7/5/1924	NA	2
1409	7/12/1924	NA	6
1410	7/19/1924	NA	2
1411	7/26/1924	NA	3
1412	8/2/1924	NA	1
1413	8/9/1924	NA	2
1414	8/16/1924	NA	2
1415	8/23/1924	NA	0
1416	8/30/1924	NA	0
1417	9/6/1924	NA	0
1418	9/13/1924	NA	2
1419	9/20/1924	NA	1
1420	9/27/1924	NA	0
1421	10/4/1924	NA	0
1422	10/11/1924	NA	0
1423	10/18/1924	NA	0
1424	10/25/1924	NA	1
1425	11/1/1924	NA	0
1426	11/8/1924	NA	1
1427	11/15/1924	NA	1
1428	11/22/1924	NA	2
1429	11/29/1924	NA	NA
1430	12/6/1924	NA	2
1431	12/13/1924	NA	0
1432	12/20/1924	NA	8
1433	12/27/1924	NA	3
1434	1/3/1925	NA	0
1435	1/10/1925	NA	0
1436	1/17/1925	NA	0
1437	1/24/1925	NA	1
1438	1/31/1925	NA	0
1439	2/7/1925	NA	3
1440	2/14/1925	NA	1
1441	2/21/1925	NA	0
1442	2/28/1925	NA	1
1443	3/7/1925	NA	1
1444	3/14/1925	NA	1
1445	3/21/1925	NA	0
1446	3/28/1925	NA	2
1447	4/4/1925	NA	1
1448	4/11/1925	NA	2
1449	4/18/1925	NA	2
1450	4/25/1925	NA	0
1451	5/2/1925	NA	5
1452	5/9/1925	NA	4
1453	5/16/1925	NA	2
1454	5/23/1925	NA	6
1455	5/30/1925	NA	3
1456	6/6/1925	NA	6
1457	6/13/1925	NA	2
1458	6/20/1925	NA	1
1459	6/27/1925	NA	7
1460	7/4/1925	NA	5
1461	7/11/1925	NA	4
1462	7/18/1925	NA	1
1463	7/25/1925	NA	1
1464	8/1/1925	NA	3
1465	8/8/1925	NA	2
1466	8/15/1925	NA	3
1467	8/22/1925	NA	5
1468	8/29/1925	NA	4
1469	9/5/1925	NA	5
1470	9/12/1925	NA	1
1471	9/19/1925	NA	0
1472	9/26/1925	NA	4
1473	10/3/1925	NA	5
1474	10/10/1925	NA	5
1475	10/17/1925	NA	11
1476	10/24/1925	NA	6
1477	10/31/1925	NA	13
1478	11/7/1925	NA	8
1479	11/14/1925	NA	15
1480	11/21/1925	NA	15
1481	11/28/1925	NA	28
1482	12/5/1925	NA	26
1483	12/12/1925	NA	21
1484	12/19/1925	NA	31
1485	12/26/1925	NA	37
1486	1/2/1926	NA	44
1487	1/9/1926	NA	35
1488	1/16/1926	NA	58
1489	1/23/1926	NA	63
1490	1/30/1926	NA	60
1491	2/6/1926	NA	39
1492	2/13/1926	NA	49
1493	2/20/1926	NA	61
1494	2/27/1926	NA	47
1495	3/6/1926	NA	40
1496	3/13/1926	NA	60
1497	3/20/1926	NA	56
1498	3/27/1926	NA	49
1499	4/3/1926	NA	44
1500	4/10/1926	NA	45
1501	4/17/1926	NA	43
1502	4/24/1926	NA	35
1503	5/1/1926	NA	25
1504	5/8/1926	NA	25
1505	5/15/1926	NA	17
1506	5/22/1926	NA	19
1507	5/29/1926	NA	12
1508	6/5/1926	NA	8
1509	6/12/1926	NA	2
1510	6/19/1926	NA	5
1511	6/26/1926	NA	3
1512	7/3/1926	NA	2
1513	7/10/1926	NA	0
1514	7/17/1926	NA	3
1515	7/24/1926	NA	3
1516	7/31/1926	NA	1
1517	8/7/1926	NA	3
1518	8/14/1926	NA	0
1519	8/21/1926	NA	0
1520	8/28/1926	NA	0
1521	9/4/1926	NA	0
1522	9/11/1926	NA	0
1523	9/18/1926	NA	0
1524	9/25/1926	NA	0
1525	10/2/1926	NA	0
1526	10/9/1926	NA	0
1527	10/16/1926	NA	0
1528	10/23/1926	NA	0
1529	10/30/1926	NA	1
1530	11/6/1926	NA	1
1531	11/13/1926	NA	0
1532	11/20/1926	NA	1
1533	11/27/1926	NA	0
1534	12/4/1926	NA	0
1535	12/11/1926	NA	1
1536	12/18/1926	NA	0
1537	12/25/1926	NA	0
1538	1/1/1927	NA	0
1539	1/8/1927	NA	0
1540	1/15/1927	NA	0
1541	1/22/1927	NA	0
1542	1/29/1927	NA	1
1543	2/5/1927	NA	1
1544	2/12/1927	NA	0
1545	2/19/1927	NA	1
1546	2/26/1927	NA	1
1547	3/5/1927	NA	0
1548	3/12/1927	NA	1
1549	3/19/1927	NA	0
1550	3/26/1927	NA	2
1551	4/2/1927	NA	3
1552	4/9/1927	NA	5
1553	4/16/1927	NA	2
1554	4/23/1927	NA	4
1555	4/30/1927	NA	0
1556	5/7/1927	NA	1
1557	5/14/1927	NA	0
1558	5/21/1927	NA	2
1559	5/28/1927	NA	2
1560	6/4/1927	NA	1
1561	6/11/1927	NA	1
1562	6/18/1927	NA	1
1563	6/25/1927	NA	1
1564	7/2/1927	NA	1
1565	7/9/1927	NA	1
1566	7/16/1927	NA	0
1567	7/23/1927	NA	3
1568	7/30/1927	NA	2
1569	8/6/1927	NA	1
1570	8/13/1927	NA	3
1571	8/20/1927	NA	0
1572	8/27/1927	NA	1
1573	9/3/1927	NA	1
1574	9/10/1927	NA	2
1575	9/17/1927	NA	2
1576	9/24/1927	NA	1
1577	10/1/1927	NA	0
1578	10/8/1927	NA	1
1579	10/15/1927	NA	0
1580	10/22/1927	NA	1
1581	10/29/1927	NA	2
1582	11/5/1927	NA	2
1583	11/12/1927	NA	8
1584	11/19/1927	NA	11
1585	11/26/1927	NA	9
1586	12/3/1927	NA	13
1587	12/10/1927	NA	13
1588	12/17/1927	NA	23
1589	12/24/1927	NA	33
1590	12/31/1927	NA	14
1591	1/7/1928	NA	44
1592	1/14/1928	NA	31
1593	1/21/1928	NA	39
1594	1/28/1928	NA	49
1595	2/4/1928	NA	45
1596	2/11/1928	NA	45
1597	2/18/1928	NA	44
1598	2/25/1928	NA	66
1599	3/3/1928	NA	89
1600	3/10/1928	NA	77
1601	3/17/1928	NA	97
1602	3/24/1928	NA	99
1603	3/31/1928	NA	88
1604	4/7/1928	NA	82
1605	4/14/1928	NA	82
1606	4/21/1928	NA	70
1607	4/28/1928	NA	75
1608	5/5/1928	NA	52
1609	5/12/1928	NA	37
1610	5/19/1928	NA	24
1611	5/26/1928	NA	26
1612	6/2/1928	NA	24
1613	6/9/1928	NA	12
1614	6/16/1928	NA	11
1615	6/23/1928	NA	8
1616	6/30/1928	NA	7
1617	7/7/1928	NA	7
1618	7/14/1928	NA	3
1619	7/21/1928	NA	5
1620	7/28/1928	NA	5
1621	8/4/1928	NA	2
1622	8/11/1928	NA	1
1623	8/18/1928	NA	1
1624	8/25/1928	NA	0
1625	9/1/1928	NA	0
1626	9/8/1928	NA	2
1627	9/15/1928	NA	1
1628	9/22/1928	NA	0
1629	9/29/1928	NA	0
1630	10/6/1928	NA	2
1631	10/13/1928	NA	0
1632	10/20/1928	NA	0
1633	10/27/1928	NA	1
1634	11/3/1928	NA	0
1635	11/10/1928	NA	2
1636	11/17/1928	NA	0
1637	11/24/1928	NA	0
1638	12/1/1928	NA	0
1639	12/8/1928	NA	0
1640	12/15/1928	NA	0
1641	12/22/1928	NA	0
1642	12/29/1928	NA	0
1643	1/5/1929	NA	2
1644	1/12/1929	NA	0
1645	1/19/1929	NA	1
1646	1/26/1929	NA	0
1647	2/2/1929	NA	2
1648	2/9/1929	NA	1
1649	2/16/1929	NA	0
1650	2/23/1929	NA	1
1651	3/2/1929	NA	4
1652	3/9/1929	NA	1
1653	3/16/1929	NA	0
1654	3/23/1929	NA	2
1655	3/30/1929	NA	0
1656	4/6/1929	NA	3
1657	4/13/1929	NA	0
1658	4/20/1929	NA	1
1659	4/27/1929	NA	0
1660	5/4/1929	NA	1
1661	5/11/1929	NA	1
1662	5/18/1929	NA	1
1663	5/25/1929	NA	3
1664	6/1/1929	NA	0
1665	6/8/1929	NA	3
1666	6/15/1929	NA	6
1667	6/22/1929	NA	4
1668	6/29/1929	NA	7
1669	7/6/1929	NA	8
1670	7/13/1929	NA	6
1671	7/20/1929	NA	8
1672	7/27/1929	NA	5
1673	8/3/1929	NA	4
1674	8/10/1929	NA	5
1675	8/17/1929	NA	7
1676	8/24/1929	NA	5
1677	8/31/1929	NA	3
1678	9/7/1929	NA	2
1679	9/14/1929	NA	2
1680	9/21/1929	NA	5
1681	9/28/1929	NA	2
1682	10/5/1929	NA	3
1683	10/12/1929	NA	2
1684	10/19/1929	NA	0
1685	10/26/1929	NA	4
1686	11/2/1929	NA	4
1687	11/9/1929	NA	5
1688	11/16/1929	NA	8
1689	11/23/1929	NA	4
1690	11/30/1929	NA	7
1691	12/7/1929	NA	10
1692	12/14/1929	NA	12
1693	12/21/1929	NA	10
1694	12/28/1929	NA	17
1695	1/4/1930	NA	22
1696	1/11/1930	NA	18
1697	1/18/1930	NA	29
1698	1/25/1930	NA	22
1699	2/1/1930	NA	24
1700	2/8/1930	NA	32
1701	2/15/1930	NA	29
1702	2/22/1930	NA	48
1703	3/1/1930	NA	51
1704	3/8/1930	NA	59
1705	3/15/1930	NA	66
1706	3/22/1930	NA	67
1707	3/29/1930	NA	80
1708	4/5/1930	NA	69
1709	4/12/1930	NA	63
1710	4/19/1930	NA	57
1711	4/26/1930	NA	58
1712	5/3/1930	NA	53
1713	5/10/1930	NA	42
1714	5/17/1930	NA	36
1715	5/24/1930	NA	16
1716	5/31/1930	NA	14
1717	6/7/1930	NA	12
1718	6/14/1930	NA	8
1719	6/21/1930	NA	9
1720	6/28/1930	NA	3
1721	7/5/1930	NA	9
1722	7/12/1930	NA	5
1723	7/19/1930	NA	1
1724	7/26/1930	NA	7
1725	8/2/1930	NA	1
1726	8/9/1930	NA	8
1727	8/16/1930	NA	1
1728	8/23/1930	NA	0
1729	8/30/1930	NA	1
1730	9/6/1930	NA	1
1731	9/13/1930	NA	2
1732	9/20/1930	NA	4
1733	9/27/1930	NA	1
1734	10/4/1930	NA	1
1735	10/11/1930	NA	1
1736	10/18/1930	NA	0
1737	10/25/1930	NA	1
1738	11/1/1930	NA	1
1739	11/8/1930	NA	0
1740	11/15/1930	NA	0
1741	11/22/1930	NA	0
1742	11/29/1930	NA	0
1743	12/6/1930	NA	2
1744	12/13/1930	NA	0
1745	12/20/1930	NA	1
1746	12/27/1930	NA	1
1747	1/3/1931	NA	1
1748	1/10/1931	NA	0
1749	1/17/1931	NA	0
1750	1/24/1931	NA	0
1751	1/31/1931	NA	1
1752	2/7/1931	NA	1
1753	2/14/1931	NA	2
1754	2/21/1931	NA	2
1755	2/28/1931	NA	2
1756	3/7/1931	NA	0
1757	3/14/1931	NA	3
1758	3/21/1931	NA	1
1759	3/28/1931	NA	1
1760	4/4/1931	NA	1
1761	4/11/1931	NA	1
1762	4/18/1931	NA	0
1763	4/25/1931	NA	3
1764	5/2/1931	NA	2
1765	5/9/1931	NA	3
1766	5/16/1931	NA	2
1767	5/23/1931	NA	4
1768	5/30/1931	NA	1
1769	6/6/1931	NA	0
1770	6/13/1931	NA	0
1771	6/20/1931	NA	0
1772	6/27/1931	NA	0
1773	7/4/1931	NA	0
1774	7/11/1931	NA	0
1775	7/18/1931	NA	1
1776	7/25/1931	NA	1
1777	8/1/1931	NA	2
1778	8/8/1931	NA	1
1779	8/15/1931	NA	2
1780	8/22/1931	NA	0
1781	8/29/1931	NA	0
1782	9/5/1931	NA	5
1783	9/12/1931	NA	1
1784	9/19/1931	NA	1
1785	9/26/1931	NA	1
1786	10/3/1931	NA	2
1787	10/10/1931	NA	1
1788	10/17/1931	NA	2
1789	10/24/1931	NA	1
1790	10/31/1931	NA	2
1791	11/7/1931	NA	2
1792	11/14/1931	NA	6
1793	11/21/1931	NA	2
1794	11/28/1931	NA	2
1795	12/5/1931	NA	6
1796	12/12/1931	NA	12
1797	12/19/1931	NA	10
1798	12/26/1931	NA	8
1799	1/2/1932	NA	14
1800	1/9/1932	NA	11
1801	1/16/1932	NA	22
1802	1/23/1932	NA	12
1803	1/30/1932	NA	14
1804	2/6/1932	NA	15
1805	2/13/1932	NA	13
1806	2/20/1932	NA	21
1807	2/27/1932	NA	20
1808	3/5/1932	NA	24
1809	3/12/1932	NA	36
1810	3/19/1932	NA	47
1811	3/26/1932	NA	45
1812	4/2/1932	NA	65
1813	4/9/1932	NA	66
1814	4/16/1932	NA	61
1815	4/23/1932	NA	48
1816	4/30/1932	NA	46
1817	5/7/1932	NA	41
1818	5/14/1932	NA	33
1819	5/21/1932	NA	37
1820	5/28/1932	NA	26
1821	6/4/1932	NA	29
1822	6/11/1932	NA	23
1823	6/18/1932	NA	14
1824	6/25/1932	NA	9
1825	7/2/1932	NA	8
1826	7/9/1932	NA	7
1827	7/16/1932	NA	6
1828	7/23/1932	NA	7
1829	7/30/1932	NA	2
1830	8/6/1932	NA	1
1831	8/13/1932	NA	1
1832	8/20/1932	NA	3
1833	8/27/1932	NA	2
1834	9/3/1932	NA	1
1835	9/10/1932	NA	0
1836	9/17/1932	NA	0
1837	9/24/1932	NA	0
1838	10/1/1932	NA	1
1839	10/8/1932	NA	0
1840	10/15/1932	NA	1
1841	10/22/1932	NA	0
1842	10/29/1932	NA	1
1843	11/5/1932	NA	1
1844	11/12/1932	NA	1
1845	11/19/1932	NA	1
1846	11/26/1932	NA	0
1847	12/3/1932	NA	0
1848	12/10/1932	NA	1
1849	12/17/1932	NA	1
1850	12/24/1932	NA	0
1851	12/31/1932	NA	0
1852	1/7/1933	NA	0
1853	1/14/1933	NA	1
1854	1/21/1933	NA	0
1855	1/28/1933	NA	0
1856	2/4/1933	NA	0
1857	2/11/1933	NA	1
1858	2/18/1933	NA	1
1859	2/25/1933	NA	2
1860	3/4/1933	NA	0
1861	3/11/1933	NA	9
1862	3/18/1933	NA	3
1863	3/25/1933	NA	1
1864	4/1/1933	NA	1
1865	4/8/1933	NA	1
1866	4/15/1933	NA	0
1867	4/22/1933	NA	2
1868	4/29/1933	NA	2
1869	5/6/1933	NA	1
1870	5/13/1933	NA	3
1871	5/20/1933	NA	1
1872	5/27/1933	NA	1
1873	6/3/1933	NA	0
1874	6/10/1933	NA	3
1875	6/17/1933	NA	1
1876	6/24/1933	NA	0
1877	7/1/1933	NA	4
1878	7/8/1933	NA	1
1879	7/15/1933	NA	3
1880	7/22/1933	NA	2
1881	7/29/1933	NA	4
1882	8/5/1933	NA	1
1883	8/12/1933	NA	3
1884	8/19/1933	NA	1
1885	8/26/1933	NA	3
1886	9/2/1933	NA	4
1887	9/9/1933	NA	1
1888	9/16/1933	NA	1
1889	9/23/1933	NA	1
1890	9/30/1933	NA	1
1891	10/7/1933	NA	0
1892	10/14/1933	NA	1
1893	10/21/1933	NA	0
1894	10/28/1933	NA	0
1895	11/4/1933	NA	2
1896	11/11/1933	NA	2
1897	11/18/1933	NA	1
1898	11/25/1933	NA	5
1899	12/2/1933	NA	1
1900	12/9/1933	NA	4
1901	12/16/1933	NA	6
1902	12/23/1933	NA	14
1903	12/30/1933	NA	10
1904	1/6/1934	NA	12
1905	1/13/1934	NA	14
1906	1/20/1934	NA	15
1907	1/27/1934	NA	21
1908	2/3/1934	NA	13
1909	2/10/1934	NA	22
1910	2/17/1934	NA	36
1911	2/24/1934	NA	35
1912	3/3/1934	NA	53
1913	3/10/1934	NA	55
1914	3/17/1934	NA	52
1915	3/24/1934	NA	82
1916	3/31/1934	NA	57
1917	4/7/1934	NA	59
1918	4/14/1934	NA	63
1919	4/21/1934	NA	54
1920	4/28/1934	NA	46
1921	5/5/1934	NA	33
1922	5/12/1934	NA	30
1923	5/19/1934	NA	18
1924	5/26/1934	NA	16
1925	6/2/1934	NA	11
1926	6/9/1934	NA	22
1927	6/16/1934	NA	11
1928	6/23/1934	NA	5
1929	6/30/1934	NA	7
1930	7/7/1934	NA	3
1931	7/14/1934	NA	4
1932	7/21/1934	NA	3
1933	7/28/1934	NA	2
1934	8/4/1934	NA	1
1935	8/11/1934	NA	1
1936	8/18/1934	NA	2
1937	8/25/1934	NA	1
1938	9/1/1934	NA	0
1939	9/8/1934	NA	0
1940	9/15/1934	NA	0
1941	9/22/1934	NA	0
1942	9/29/1934	NA	1
1943	10/6/1934	NA	1
1944	10/13/1934	NA	1
1945	10/20/1934	NA	0
1946	10/27/1934	NA	0
1947	11/3/1934	NA	1
1948	11/10/1934	NA	1
1949	11/17/1934	NA	0
1950	11/24/1934	NA	0
1951	12/1/1934	NA	0
1952	12/8/1934	NA	0
1953	12/15/1934	NA	0
1954	12/22/1934	NA	0
1955	12/29/1934	NA	0
1956	1/5/1935	NA	0
1957	1/12/1935	NA	0
1958	1/19/1935	NA	0
1959	1/26/1935	NA	0
1960	2/2/1935	NA	0
1961	2/9/1935	NA	0
1962	2/16/1935	NA	0
1963	2/23/1935	NA	0
1964	3/2/1935	NA	0
1965	3/9/1935	NA	1
1966	3/16/1935	NA	0
1967	3/23/1935	NA	1
1968	3/30/1935	NA	0
1969	4/6/1935	NA	0
1970	4/13/1935	NA	0
1971	4/20/1935	NA	1
1972	4/27/1935	NA	0
1973	5/4/1935	NA	0
1974	5/11/1935	NA	1
1975	5/18/1935	NA	0
1976	5/25/1935	NA	0
1977	6/1/1935	NA	0
1978	6/8/1935	NA	0
1979	6/15/1935	NA	0
1980	6/22/1935	NA	0
1981	6/29/1935	NA	1
1982	7/6/1935	NA	0
1983	7/13/1935	NA	1
1984	7/20/1935	NA	0
1985	7/27/1935	NA	0
1986	8/3/1935	NA	0
1987	8/10/1935	NA	0
1988	8/17/1935	NA	0
1989	8/24/1935	NA	0
1990	8/31/1935	NA	0
1991	9/7/1935	NA	0
1992	9/14/1935	NA	0
1993	9/21/1935	NA	0
1994	9/28/1935	NA	0
1995	10/5/1935	NA	0
1996	10/12/1935	NA	0
1997	10/19/1935	NA	0
1998	10/26/1935	NA	1
1999	11/2/1935	NA	0
[truncated: 3,087 more rows]
